# Supplementary material for: Analysis of Spatial and Temporal Distribution of Purinergic P2 Receptors in the Mouse Hippocampus
Source: Int J Mol Sci. 2021 Jul 28;22(15):8078. doi: 10.3390/ijms22158078 (PMC8348931; doi:10.3390/ijms22158078)
Supplement: Supplementary file 1 [file ijms-22-08078-s001.zip]

Archive with 1 entries (1 files):
- ijms-1262136-supplementary.pdf
